# Supplementary material for: Integrated Analysis of the 2022 SARS-CoV-2 Omicron Lineage Replacement Dynamics in Connecticut, US
Source: Viruses. 2025 Jul 21;17(7):1020. doi: 10.3390/v17071020 (PMC12299087; doi:10.3390/v17071020)
Supplement: Supplementary file 1 [file viruses-17-01020-s001.zip]

Archive with 1 entries (1 files):
- viruses-3702590-supplementary.pdf
